# Supplementary material for: Single-Site Experience with an Automated Artificial Intelligence Application for Left Ventricular Ejection Fraction Measurement in Echocardiography
Source: Diagnostics (Basel). 2023 Mar 30;13(7):1298. doi: 10.3390/diagnostics13071298 (PMC10093353; doi:10.3390/diagnostics13071298)
Supplement: Supplementary file 1 [file diagnostics-13-01298-s001.zip]

Archive with 1 entries (1 files):
- diagnostics-2227452-supplementary.pdf
